# Supplementary material for: Comparative and phylogenetic analyses of plastid genomes of the medicinally important genus Alisma (Alismataceae)
Source: Front Plant Sci. 2024 Aug 20;15:1415253. doi: 10.3389/fpls.2024.1415253 (PMC11372848; doi:10.3389/fpls.2024.1415253)
Supplement: Supplementary file 1 [file DataSheet1.zip]

Archive with 2 entries (1 files):
- Supplementary files/
- Supplementary files/Supplementary Table 1.docx
